# Supplementary material for: Genome-wide characterization of genetic variants and putative regions under selection in meat and egg-type chicken lines
Source: BMC Genomics. 2018 Jan 25;19:83. doi: 10.1186/s12864-018-4444-0 (PMC5785814; doi:10.1186/s12864-018-4444-0)
Supplement: Supplementary file 3 — An excel file with the top nine networks from frameshift and non-frameshift INDELs from the layer and broiler lines combined. QIAGEN’s Ingenuity® Pathway Analysis (IPA®) software (http://www.ingenuity.com/) with default parameters were used to find metabolic pathways of genes with relevant biological functions. (XLSX 10 kb) [file 12864_2018_4444_MOESM3_ESM.xlsx]

## Sheet: Additional File 3
	Additional file 3: Top nine networks from frameshift and non-frameshift INDELs from the layer and broiler lines combined.
	Molecules1	Total no of molecules	Score	Top diseases and functions
	AFF1, DISC1, DUB, GNPTAB, IMMT, MYO1A, SOX30, TIMM8A, TNKS, TRIM27	32	47	neurological disease, organismal injury and abnormalities and cancer
	Amylase, BMP, CACTIN, DMBT1, DNTTIP1, FLII, FOXF1, GNL2, MAST2, MYO9A	31	44	developmental disorder, embryonic development and gastrointestinal disease
	ARID3B, CDCP1, EGFR, FBXL17, FBXO34, Growth Factor Receptor, MRPL10, NCAPD2, SNX2	31	44	DNA replication, cardiac proliferation, cardiovascular development
	ANKIB1, BMP6, Collagen type II, CTNNA1, FBP1, GTF3A, KIF11, PHLDB2, RCN1, TUBGCP6	31	41	connective tissue, developmental and hereditary disorders
	ARIH2, DBN1, Ephb, EPHB1, IGSF5, INTS7, MYLK2, NCK, PTCD3, TPX2	28	38	cellular assembly, development and organization, cell signaling and interaction
	ASPM, BRCA2, BRCC3, Collagen Alpha1, COX11, GDF9, GSDMA, PARK2, TDP2, TSH	28	37	developmental and hereditary disorders and metabolic disease
	ADCY5, ADRB, Alpha tubulin, ARID3A, DND1, ERK, IFNAR2, IgG1, IgG2a, PITX1	25	31	cellular assembly, organization, maintenance and morphology
	CAPRIN1, CHRNG, CTHRC1, DLK1, KLB, LPIN1, MAK, NOX5, PAK2, PTK7	25	30	gastrointestinal and hepatic diseases and liver steatosis
	AMPK, DGKD, DSCAML1, FLT4, IGSF9, INPP5K, NADPH, PDGFD, PHLPP1, SERPINF1	26	30	cell morphology, lipid metabolism and energy production
	1Example of ten molecules present in each network.
