# Supplementary material for: Genome-wide characterization of genetic variants and putative regions under selection in meat and egg-type chicken lines
Source: BMC Genomics. 2018 Jan 25;19:83. doi: 10.1186/s12864-018-4444-0 (PMC5785814; doi:10.1186/s12864-018-4444-0)
Supplement: Supplementary file 4 — An excel file with the top six networks from frameshift and non-frameshift INDELs exclusively from the layer or broiler line. QIAGEN’s Ingenuity® Pathway Analysis (IPA®) software (http://www.ingenuity.com/) with default parameters were used to find metabolic pathways of genes with relevant biological functions. (XLSX 10 kb) [file 12864_2018_4444_MOESM4_ESM.xlsx]

## Sheet: Additional File 4
	Additional file 4: Top six networks from frameshift and non-frameshift INDELs exclusively from the layer or broiler line.
	Molecules1	Total no of molecules	Score	Top diseases and functions
	Layer Line
	CASP3, CLOCK, ERK1/2, FSH, Hsp70, KIF11, KMT2C, MAST2, PARK2, PARP	21	41	cellular assembly and organization, organismal injury and abnormalities
	ATPAF1, BTBD11, CFAP61, DLG4, MTMR8, NT5C, NT5C2, PGAM4, PLEKHH3, PLS1	20	41	post-translational modification, DNA replication, recombination and repair, nucleic acid metabolism
	ABAT, ALKBH1, ERK, KYNU, Mapk, NKTR, NUAK1, PLC, SMOC2, TTC3	20	40	connective tissue and developmental disorders
	Broiler Line
	ARID2, CAPRIN1, DISC1, ERK1/2, FMNL2, MYO1A, NOTCH1, NOX5, THBS2	27	51	cardiovascular system development, organismal Injury and abnormalities, cell death
	ADCY, ADCY5, ARID3A, COL1A1 , FLT4, FOXN1, PLIN1, RB, RBL1, TSH	22	38	cellular growth and proliferation, hematological system development
	BRSK2, CALM1, ERK, ESR1, FSH, Hsp90, LH, PTPRN, TSHR, TTN	21	36	DNA replication, recombination, and repair, nucleic acid metabolism
	1Example of ten molecules present in each network.
