# Supplementary material for: Genome-wide characterization of genetic variants and putative regions under selection in meat and egg-type chicken lines
Source: BMC Genomics. 2018 Jan 25;19:83. doi: 10.1186/s12864-018-4444-0 (PMC5785814; doi:10.1186/s12864-018-4444-0)
Supplement: Supplementary file 5 — An excel file with the common putative genes under selection from SNP and INDEL based analyses. (XLSX 31 kb) [file 12864_2018_4444_MOESM5_ESM.xlsx]

## Sheet: Additional File 5
	Additional file 5: Common putative genes under selection from SNP and INDEL based analyses.
	GGA	Ensembl Gene ID	Gene Symbol	SNP-analysis	INDEL-analysis	Both analyses
	Chr1	ENSGALG00000008526	BRD1	SNP	INDEL	*
	Chr1	ENSGALG00000009411	TFEC		INDEL
	Chr1	ENSGALG00000009424	FOXP2	SNP	INDEL	*
	Chr1	ENSGALG00000012559	LARGE	SNP	INDEL	*
	Chr1	ENSGALG00000012566	SYN3		INDEL
	Chr1	ENSGALG00000012568	TIMP3		INDEL
	Chr1	ENSGALG00000012569	FBXO7	SNP
	Chr1	ENSGALG00000012602	BPIFC	SNP	INDEL	*
	Chr1	ENSGALG00000012635	BTBD11	SNP	INDEL	*
	Chr1	ENSGALG00000012639	MTERF2	SNP
	Chr1	ENSGALG00000012640	C1H12ORF23	SNP	INDEL	*
	Chr1	ENSGALG00000012642	RIC8B	SNP
	Chr1	ENSGALG00000012655	POLR3B	SNP
	Chr1	ENSGALG00000026473	CHST11	SNP	INDEL	*
	Chr1	ENSGALG00000012754	PAH	SNP	INDEL	*
	Chr1	ENSGALG00000019300	Novel	SNP	INDEL	*
	Chr1	ENSGALG00000012759	NUP37		INDEL
	Chr1	ENSGALG00000012760	CCDC53		INDEL
	Chr1	ENSGALG00000027683	Novel	SNP	INDEL	*
	Chr1	ENSGALG00000012988	B4GALNT3		INDEL
	Chr1	ENSGALG00000012989	NINJ2		INDEL
	Chr1	ENSGALG00000013007	CACNA2D4		INDEL
	Chr1	ENSGALG00000013042	MICAL3		INDEL
	Chr1	ENSGALG00000013117	PIK3C2G	SNP	INDEL	*
	Chr1	ENSGALG00000013143	PDE3A	SNP	INDEL	*
	Chr1	ENSGALG00000014071	ITPR2	SNP	INDEL	*
	Chr1	ENSGALG00000014218	PHF21B	SNP	INDEL	*
	Chr1	ENSGALG00000014528	ENO2		INDEL
	Chr1	ENSGALG00000014750	Novel		INDEL
	Chr1	ENSGALG00000014754	Novel		INDEL
	Chr1	ENSGALG00000022907	Novel		INDEL
	Chr1	ENSGALG00000014941	STXBP5L	SNP
	Chr1	ENSGALG00000015094	ZBTB20	SNP
	Chr1	ENSGALG00000019233	Novel		INDEL
	Chr1	ENSGALG00000015377	PHLDB2	SNP	INDEL	*
	Chr1	ENSGALG00000015378	ABHD10		INDEL
	Chr1	ENSGALG00000027990	uc.338	SNP
	Chr1	ENSGALG00000015654	Novel	SNP
	Chr1	ENSGALG00000015679	SAMSN1	SNP	INDEL	*
	Chr1	ENSGALG00000016752	INPP4A		INDEL
	Chr1	ENSGALG00000016783	IL1R1	SNP	INDEL	*
	Chr1	ENSGALG00000016821	TMEM255B		INDEL
	Chr1	ENSGALG00000026639	C11ORF75	SNP
	Chr1	ENSGALG00000017226	CCDC67	SNP	INDEL	*
	Chr1	ENSGALG00000025722	Novel		INDEL
	Chr1	ENSGALG00000017229	FAT3		INDEL
	Chr1	ENSGALG00000017237	TYR	SNP	INDEL	*
	Chr2	ENSGALG00000005259	VIPR1	SNP	INDEL	*
	Chr2	ENSGALG00000025188	gga-mir-1662		INDEL
	Chr2	ENSGALG00000007169	EPC1	SNP	INDEL	*
	Chr2	ENSGALG00000025176	gga-mir-1768	SNP	INDEL	*
	Chr2	ENSGALG00000007266	ZNF438	SNP	INDEL	*
	Chr2	ENSGALG00000009686	PPP1R9A		INDEL
	Chr2	ENSGALG00000011267	EFHB	SNP
	Chr2	ENSGALG00000011272	RAB5A	SNP
	Chr2	ENSGALG00000011298	RARB		INDEL
	Chr2	ENSGALG00000011447	GADL1	SNP	INDEL	*
	Chr2	ENSGALG00000012329	GLI3	SNP
	Chr2	ENSGALG00000012332	Novel		INDEL
	Chr2	ENSGALG00000012333	C7orf25		INDEL
	Chr2	ENSGALG00000019598	PSMA2	SNP	INDEL	*
	Chr2	ENSGALG00000012337	MRPL32	SNP	INDEL	*
	Chr2	ENSGALG00000012447	TNS3	SNP	INDEL	*
	Chr2	ENSGALG00000012778	SLC35B3	SNP
	Chr2	ENSGALG00000012941	CDH12	SNP	INDEL	*
	Chr2	ENSGALG00000018578	MARCH11	SNP	INDEL	*
	Chr2	ENSGALG00000019543	OTULIN	SNP	INDEL	*
	Chr2	ENSGALG00000012965	FAM105A	SNP	INDEL	*
	Chr2	ENSGALG00000012997	DNAH5	SNP
	Chr2	ENSGALG00000013001	CTNND2	SNP
	Chr2	ENSGALG00000013002	DAP	SNP
	Chr2	ENSGALG00000013053	MTRR	SNP	INDEL	*
	Chr2	ENSGALG00000013054	FASTKD3	SNP	INDEL	*
	Chr2	ENSGALG00000027654	C5orf49	SNP	INDEL	*
	Chr2	ENSGALG00000013060	ADCY2	SNP	INDEL	*
	Chr2	ENSGALG00000013086	IKZF1	SNP	INDEL	*
	Chr2	ENSGALG00000013100	GRB10		INDEL
	Chr2	ENSGALG00000013124	FHOD3	SNP	INDEL	*
	Chr2	ENSGALG00000018285	gga-mir-187		INDEL
	Chr2	ENSGALG00000022909	PTPN3	SNP	INDEL	*
	Chr2	ENSGALG00000013149	MOCOS	SNP
	Chr2	ENSGALG00000025169	Novel	SNP
	Chr2	ENSGALG00000013155	Novel	SNP
	Chr2	ENSGALG00000013200	GABBR2	SNP	INDEL	*
	Chr2	ENSGALG00000028986	Novel	SNP	INDEL	*
	Chr2	ENSGALG00000013268	Novel		INDEL
	Chr2	ENSGALG00000019522	Novel	SNP	INDEL	*
	Chr2	ENSGALG00000013402	AHRR	SNP	INDEL	*
	Chr2	ENSGALG00000013624	FAM65B		INDEL
	Chr2	ENSGALG00000013632	ACOT13	SNP	INDEL	*
	Chr2	ENSGALG00000013637	TDP2	SNP	INDEL	*
	Chr2	ENSGALG00000015198	NOL4	SNP	INDEL	*
	Chr2	ENSGALG00000027669	Novel	SNP	INDEL	*
	Chr2	ENSGALG00000015248	SNTG1	SNP	INDEL	*
	Chr2	ENSGALG00000015269	OPRK1	SNP	INDEL	*
	Chr2	ENSGALG00000015661	CRISPLD1	SNP	INDEL	*
	Chr2	ENSGALG00000019420	NSMCE2	SNP	INDEL	*
	Chr2	ENSGALG00000016308	MYC	SNP	INDEL	*
	Chr2	ENSGALG00000016302	ASAP1	SNP	INDEL	*
	Chr2	ENSGALG00000026368	Novel	SNP	INDEL	*
	Chr2	ENSGALG00000016270	EFR3A	SNP	INDEL	*
	Chr2	ENSGALG00000016257	Novel	SNP	INDEL	*
	Chr2	ENSGALG00000026593	HHLA1		INDEL
	Chr2	ENSGALG00000016244	LRRC6	SNP
	Chr2	ENSGALG00000016203	KHDRBS3	SNP	INDEL	*
	Chr3	ENSGALG00000009308	CNIH3		INDEL
	Chr3	ENSGALG00000009322	NVL	SNP	INDEL	*
	Chr3	ENSGALG00000009382	CAPN8		INDEL
	Chr3	ENSGALG00000009388	SUSD4		INDEL
	Chr3	ENSGALG00000009483	MARK1		INDEL
	Chr3	ENSGALG00000009616	SPATA17	SNP	INDEL	*
	Chr3	ENSGALG00000009627	GPATCH2	SNP	INDEL	*
	Chr3	ENSGALG00000009837	DTL	SNP	INDEL	*
	Chr3	ENSGALG00000009843	INTS7	SNP	INDEL	*
	Chr3	ENSGALG00000009848	LPGAT1	SNP	INDEL	*
	Chr3	ENSGALG00000009854	NEK2	SNP
	Chr3	ENSGALG00000009858	SLC30A1	SNP	INDEL	*
	Chr3	ENSGALG00000026837	gga-mir-6640	SNP	INDEL	*
	Chr3	ENSGALG00000009860	Novel	SNP	INDEL	*
	Chr3	ENSGALG00000009864	TRAF5		INDEL
	Chr3	ENSGALG00000009871	RCOR3	SNP	INDEL	*
	Chr3	ENSGALG00000009915	EML4	SNP	INDEL	*
	Chr3	ENSGALG00000009919	KCNG3	SNP	INDEL	*
	Chr3	ENSGALG00000028885	COX7A2L	SNP
	Chr3	ENSGALG00000010032	PLB1		INDEL
	Chr3	ENSGALG00000010048	SUPT7L	SNP
	Chr3	ENSGALG00000010050	LRFN2		INDEL
	Chr3	ENSGALG00000010055	DAAM2		INDEL
	Chr3	ENSGALG00000010057	KIF6	SNP	INDEL	*
	Chr3	ENSGALG00000020049	KCNK16	SNP	INDEL	*
	Chr3	ENSGALG00000010068	KCNK17	SNP	INDEL	*
	Chr3	ENSGALG00000028573	SAYSD1	SNP	INDEL	*
	Chr3	ENSGALG00000010078	GLP1R	SNP	INDEL	*
	Chr3	ENSGALG00000010116	DNAH8	SNP	INDEL	*
	Chr3	ENSGALG00000010131	BTBD9		INDEL
	Chr3	ENSGALG00000010145	MDGA1	SNP	INDEL	*
	Chr3	ENSGALG00000010165	TCTE1	SNP	INDEL	*
	Chr3	ENSGALG00000010169	Novel	SNP	INDEL	*
	Chr3	ENSGALG00000010448	LTBP1	SNP	INDEL	*
	Chr3	ENSGALG00000013683	ARID1B		INDEL
	Chr3	ENSGALG00000013941	PDE7B		INDEL
	Chr3	ENSGALG00000014004	EPB41L2	SNP	INDEL	*
	Chr3	ENSGALG00000014006	SAMD3		INDEL
	Chr3	ENSGALG00000014014	LAMA2	SNP	INDEL	*
	Chr3	ENSGALG00000014783	PTPRK		INDEL
	Chr3	ENSGALG00000013651	RNF217	SNP	INDEL	*
	Chr3	ENSGALG00000014844	NKAIN2	SNP	INDEL	*
	Chr3	ENSGALG00000014853	CLVS2		INDEL
	Chr3	ENSGALG00000015434	GRIK2	SNP
	Chr3	ENSGALG00000016367	SNTG2	SNP
	Chr3	ENSGALG00000016370	TPO	SNP	INDEL	*
	Chr3	ENSGALG00000016377	PXDN	SNP	INDEL	*
	Chr3	ENSGALG00000016387	TRAPPC12	SNP
	Chr3	ENSGALG00000016397	SOX11		INDEL
	Chr3	ENSGALG00000016456	LPIN1		INDEL
	Chr4	ENSGALG00000004589	OPHN1	SNP	INDEL	*
	Chr4	ENSGALG00000004086	CHMP1B	SNP
	Chr4	ENSGALG00000004079	ENOX2	SNP
	Chr4	ENSGALG00000008088	ACSL4	SNP	INDEL	*
	Chr4	ENSGALG00000008092	NXT2	SNP	INDEL	*
	Chr4	ENSGALG00000008107	IRS4	SNP	INDEL	*
	Chr4	ENSGALG00000008141	COL4A5	SNP	INDEL	*
	Chr4	ENSGALG00000008266	COL4A6	SNP	INDEL	*
	Chr4	ENSGALG00000020271	Novel	SNP	INDEL	*
	Chr4	ENSGALG00000008326	Novel	SNP	INDEL	*
	Chr4	ENSGALG00000009714	CBR4	SNP
	Chr4	ENSGALG00000023172	Novel	SNP	INDEL	*
	Chr4	ENSGALG00000019003	Novel	SNP	INDEL	*
	Chr4	ENSGALG00000011795	YTHDC1	SNP	INDEL	*
	Chr4	ENSGALG00000011805	Novel	SNP	INDEL	*
	Chr4	ENSGALG00000011833	SPRY1	SNP	INDEL	*
	Chr4	ENSGALG00000011869	KIAA1109		INDEL
	Chr4	ENSGALG00000014343	ARAP2		INDEL
	Chr4	ENSGALG00000014349	PCDH7	SNP	INDEL	*
	Chr5	ENSGALG00000005378	BMAL1		INDEL
	Chr5	ENSGALG00000006035	PDE3B	SNP
	Chr5	ENSGALG00000006074	SOX6		INDEL
	Chr5	ENSGALG00000006090	PLEKHA7	SNP
	Chr5	ENSGALG00000007817	EHF	SNP	INDEL	*
	Chr5	ENSGALG00000007849	CD44	SNP
	Chr5	ENSGALG00000009438	SLC39A9		INDEL
	Chr5	ENSGALG00000017384	ERH		INDEL
	Chr5	ENSGALG00000009794	Novel	SNP	INDEL	*
	Chr5	ENSGALG00000009799	MEIS2	SNP	INDEL	*
	Chr5	ENSGALG00000027360	uc.338	SNP	INDEL	*
	Chr5	ENSGALG00000027404	uc.338	SNP	INDEL	*
	Chr5	ENSGALG00000009801	C5H15ORF41	SNP	INDEL	*
	Chr5	ENSGALG00000025344	gga-mir-1718	SNP	INDEL	*
	Chr5	ENSGALG00000020438	DPH6	SNP	INDEL	*
	Chr5	ENSGALG00000009844	ACTC1	SNP	INDEL	*
	Chr5	ENSGALG00000009845	GJD2	SNP
	Chr5	ENSGALG00000009900	PRKD1	SNP
	Chr5	ENSGALG00000009992	ARHGAP5	SNP	INDEL	*
	Chr5	ENSGALG00000009995	AKAP6	SNP	INDEL	*
	Chr5	ENSGALG00000010504	ADCK1		INDEL
	Chr5	ENSGALG00000010518	NRXN3	SNP
	Chr5	ENSGALG00000026005	DIO2	SNP
	Chr5	ENSGALG00000010562	CEP128	SNP	INDEL	*
	Chr5	ENSGALG00000028598	SERPINA12	SNP	INDEL	*
	Chr5	ENSGALG00000011191	EML1		INDEL
	Chr5	ENSGALG00000011365	WDR20		INDEL
	Chr5	ENSGALG00000012400	TXNDC16	SNP	INDEL	*
	Chr5	ENSGALG00000012401	GPR137C	SNP	INDEL	*
	Chr5	ENSGALG00000012404	ERO1L		INDEL
	Chr5	ENSGALG00000012489	KLHL28	SNP	INDEL	*
	Chr6	ENSGALG00000002012	MMRN2		INDEL
	Chr6	ENSGALG00000028439	FAM35A	SNP
	Chr6	ENSGALG00000002046	Novel	SNP
	Chr6	ENSGALG00000004372	MICU1	SNP	INDEL	*
	Chr6	ENSGALG00000004850	ZMIZ1	SNP
	Chr6	ENSGALG00000004980	KCNMA1	SNP	INDEL	*
	Chr6	ENSGALG00000005057	ADK		INDEL
	Chr6	ENSGALG00000005070	AP3M1	SNP	INDEL	*
	Chr6	ENSGALG00000005079	VCL	SNP
	Chr6	ENSGALG00000009738	CTBP2	SNP
	Chr7	ENSGALG00000004045	Novel	SNP	INDEL	*
	Chr7	ENSGALG00000021021	ARL4C	SNP	INDEL	*
	Chr7	ENSGALG00000007966	PGAP1	SNP	INDEL	*
	Chr7	ENSGALG00000008240	CFLAR		INDEL
	Chr7	ENSGALG00000009089	TTN	SNP	INDEL	*
	Chr7	ENSGALG00000009287	ATF2	SNP	INDEL	*
	Chr7	ENSGALG00000026082	uc.338		INDEL
	Chr7	ENSGALG00000009293	CHN1	SNP	INDEL	*
	Chr7	ENSGALG00000014209	GPR155	SNP	INDEL	*
	Chr7	ENSGALG00000014270	SCRN3	SNP
	Chr7	ENSGALG00000009569	TLK1		INDEL
	Chr7	ENSGALG00000011120	SLC4A10	SNP	INDEL	*
	Chr7	ENSGALG00000011149	PLA2R1	SNP	INDEL	*
	Chr7	ENSGALG00000011358	Wnt6		INDEL
	Chr7	ENSGALG00000002470	CYP27A1		INDEL
	Chr7	ENSGALG00000011360	PRKAG3		INDEL
	Chr7	ENSGALG00000027991	TTLL4		INDEL
	Chr7	ENSGALG00000011469	IGFBP2	SNP	INDEL	*
	Chr7	ENSGALG00000011478	MARCH4	SNP	INDEL	*
	Chr7	ENSGALG00000011492	XRCC5	SNP	INDEL	*
	Chr7	ENSGALG00000011493	TMEM169	SNP	INDEL	*
	Chr7	ENSGALG00000011497	PECR	SNP	INDEL	*
	Chr7	ENSGALG00000011541	BIN1	SNP	INDEL	*
	Chr7	ENSGALG00000025275	gga-mir-1553	SNP	INDEL	*
	Chr7	ENSGALG00000025223	gga-mir-1599	SNP
	Chr7	ENSGALG00000011577	CNTNAP5	SNP
	Chr7	ENSGALG00000012444	ACVR2A	SNP	INDEL	*
	Chr7	ENSGALG00000012538	NR4A2	SNP
	Chr7	ENSGALG00000012543	GPD2	SNP
	Chr8	ENSGALG00000021240	Novel	SNP	INDEL	*
	Chr8	ENSGALG00000001938	Novel	SNP	INDEL	*
	Chr8	ENSGALG00000001951	Novel	SNP	INDEL	*
	Chr8	ENSGALG00000002145	CAMSAP2	SNP	INDEL	*
	Chr8	ENSGALG00000002164	DDX59	SNP
	Chr8	ENSGALG00000002182	NR5A2		INDEL
	Chr8	ENSGALG00000002216	NEK7	SNP	INDEL	*
	Chr8	ENSGALG00000027212	Novel	SNP	INDEL	*
	Chr8	ENSGALG00000002223	LHX9	SNP
	Chr8	ENSGALG00000002246	DENND1B	SNP	INDEL	*
	Chr8	ENSGALG00000027084	Novel	SNP	INDEL	*
	Chr8	ENSGALG00000003164	DNM3	SNP	INDEL	*
	Chr8	ENSGALG00000010356	RAD54L		INDEL
	Chr8	ENSGALG00000010359	LRRC41		INDEL
	Chr8	ENSGALG00000010444	ATPAF1	SNP	INDEL	*
	Chr8	ENSGALG00000010446	EFCAB14	SNP	INDEL	*
	Chr8	ENSGALG00000020688	Novel	SNP	INDEL	*
	Chr8	ENSGALG00000011019	ROR1		INDEL
	Chr8	ENSGALG00000011284	LRRC7		INDEL
	Chr8	ENSGALG00000011301	LRRC40		INDEL
	Chr8	ENSGALG00000011311	ANKRD13C	SNP	INDEL	*
	Chr8	ENSGALG00000011331	CTH	SNP	INDEL	*
	Chr8	ENSGALG00000023142	EP3	SNP	INDEL	*
	Chr8	ENSGALG00000011340	ZRANB2	SNP	INDEL	*
	Chr8	ENSGALG00000011350	NEGR1	SNP	INDEL	*
	Chr8	ENSGALG00000026958	FPGT	SNP	INDEL	*
	Chr8	ENSGALG00000011353	TNNI3K	SNP	INDEL	*
	Chr8	ENSGALG00000011388	RABGGTB		INDEL
	Chr8	ENSGALG00000017875	Novel		INDEL
	Chr8	ENSGALG00000017876	Novel		INDEL
	Chr8	ENSGALG00000011392	MSH4		INDEL
	Chr9	ENSGALG00000006724	Novel		INDEL
	Chr9	ENSGALG00000027647	5S_rRNA		INDEL
	Chr9	ENSGALG00000002764	ATP1B3		INDEL
	Chr9	ENSGALG00000006783	PLOD2		INDEL
	Chr9	ENSGALG00000028207	ZBBX		INDEL
	Chr9	ENSGALG00000010269	KCNAB1	SNP	INDEL	*
	Chr10	ENSGALG00000003970	TJP1	SNP	INDEL	*
	Chr10	ENSGALG00000007039	IGF1R		INDEL
	Chr10	ENSGALG00000007500	DENND4A		INDEL
	Chr10	ENSGALG00000007631	MEGF11	SNP
	Chr10	ENSGALG00000008146	MORF4L1	SNP
	Chr10	ENSGALG00000008164	ADAMTS7	SNP
	Chr11	ENSGALG00000003591	FTO		INDEL
	Chr11	ENSGALG00000003916	SIAH1	SNP	INDEL	*
	Chr11	ENSGALG00000003942	LONP2	SNP	INDEL	*
	Chr11	ENSGALG00000004004	PHKB	SNP
	Chr11	ENSGALG00000013225	VAT1L	SNP	INDEL	*
	Chr11	ENSGALG00000013223	CLEC3A	SNP	INDEL	*
	Chr12	ENSGALG00000007332	PRICKLE2	SNP
	Chr13	ENSGALG00000001768	TENM2		INDEL
	Chr13	ENSGALG00000026411	Novel	SNP
	Chr13	ENSGALG00000006258	SPOCK1		INDEL
	Chr13	ENSGALG00000006367	PCBD2		INDEL
	Chr13	ENSGALG00000006474	SKP1	SNP	INDEL	*
	Chr13	ENSGALG00000006480	TCF1	SNP	INDEL	*
	Chr13	ENSGALG00000007380	ARHGAP26		INDEL
	Chr13	ENSGALG00000007394	NR3C1	SNP	INDEL	*
	Chr13	ENSGALG00000028586	gga-mir-6588	SNP	INDEL	*
	Chr13	ENSGALG00000012322	KCTD16		INDEL
	Chr14	ENSGALG00000007334	ABAT	SNP
	Chr14	ENSGALG00000007644	SLX4	SNP	INDEL	*
	Chr14	ENSGALG00000023695	Novel	SNP	INDEL	*
	Chr14	ENSGALG00000007686	TRAP1	SNP	INDEL	*
	Chr14	ENSGALG00000007779	ADCY9		INDEL
	Chr14	ENSGALG00000013395	CLUAP1		INDEL
	Chr15	ENSGALG00000002252	Novel		INDEL
	Chr15	ENSGALG00000002536	STX2	SNP	INDEL	*
	Chr15	ENSGALG00000026923	uc.338	SNP	INDEL	*
	Chr15	ENSGALG00000002557	ADGRD1	SNP	INDEL	*
	Chr15	ENSGALG00000002579	RIMBP2	SNP	INDEL	*
	Chr15	ENSGALG00000002645	PIWIL1	SNP
	Chr15	ENSGALG00000002652	FZD10	SNP	INDEL	*
	Chr15	ENSGALG00000002695	SLC15A4	SNP	INDEL	*
	Chr15	ENSGALG00000002714	TMEM132C	SNP	INDEL	*
	Chr15	ENSGALG00000002899	AACS		INDEL
	Chr15	ENSGALG00000002964	DHX37	SNP	INDEL	*
	Chr15	ENSGALG00000003018	SCARB1	SNP	INDEL	*
	Chr15	ENSGALG00000003835	ATP2B	SNP	INDEL	*
	Chr15	ENSGALG00000028803	B3GNT4		INDEL
	Chr15	ENSGALG00000004412	DIABLO		INDEL
	Chr15	ENSGALG00000004440	Novel		INDEL
	Chr15	ENSGALG00000028667	Novel		INDEL
	Chr15	ENSGALG00000023396	ASPHD2	SNP
	Chr15	ENSGALG00000005595	HPS4	SNP
	Chr15	ENSGALG00000005614	SRRD	SNP
	Chr15	ENSGALG00000005623	TFIP11	SNP
	Chr15	ENSGALG00000008177	NOS1	SNP	INDEL	*
	Chr17	ENSGALG00000009079	MAN1B1		INDEL
	Chr17	ENSGALG00000028823	C9orf172	SNP
	Chr17	ENSGALG00000008984	Novel	SNP
	Chr18	ENSGALG00000001001	MAP2K4	SNP	INDEL	*
	Chr18	ENSGALG00000025323	gga-mir-1748	SNP	INDEL	*
	Chr18	ENSGALG00000001021	MYOCD	SNP	INDEL	*
	Chr18	ENSGALG00000001036	ELAC2		INDEL
	Chr18	ENSGALG00000026090	Novel		INDEL
	Chr18	ENSGALG00000001111	DNAH9		INDEL
	Chr18	ENSGALG00000001150	SHISA6	SNP
	Chr18	ENSGALG00000002993	CA10	SNP	INDEL	*
	Chr18	ENSGALG00000003059	HLF	SNP	INDEL	*
	Chr18	ENSGALG00000003078	MMD	SNP
	Chr18	ENSGALG00000003105	ANKFN1		INDEL
	Chr18	ENSGALG00000003110	Novel		INDEL
	Chr18	ENSGALG00000006938	RPTOR		INDEL
	Chr18	ENSGALG00000017418	NPTX1		INDEL
	Chr18	ENSGALG00000007106	DNAH17	SNP	INDEL	*
	Chr18	ENSGALG00000007181	PGS1	SNP	INDEL	*
	Chr18	ENSGALG00000027786	SOCS3	SNP	INDEL	*
	Chr18	ENSGALG00000027822	Novel	SNP
	Chr18	ENSGALG00000000109	AFMID	SNP
	Chr18	ENSGALG00000026189	Novel	SNP	INDEL	*
	Chr18	ENSGALG00000007386	LUC7L3	SNP	INDEL	*
	Chr18	ENSGALG00000007389	ANKRD40	SNP	INDEL	*
	Chr18	ENSGALG00000007522	ABCC3	SNP	INDEL	*
	Chr18	ENSGALG00000007623	CACNA1G	SNP	INDEL	*
	Chr18	ENSGALG00000025442	gga-mir-1637	SNP	INDEL	*
	Chr18	ENSGALG00000007661	MYCBPAP		INDEL
	Chr18	ENSGALG00000019768	ACSF2		INDEL
	Chr18	ENSGALG00000019761	CHAD		INDEL
	Chr18	ENSGALG00000007673	LRRC59	SNP	INDEL	*
	Chr18	ENSGALG00000007676	EME1	SNP	INDEL	*
	Chr18	ENSGALG00000019757	Novel	SNP	INDEL	*
	Chr18	ENSGALG00000007702	XYLT2	SNP	INDEL	*
	Chr18	ENSGALG00000007713	CD300A	SNP	INDEL	*
	Chr18	ENSGALG00000019755	CD300L-S1	SNP	INDEL	*
	Chr18	ENSGALG00000007718	Novel	SNP	INDEL	*
	Chr18	ENSGALG00000027789	RAB37	SNP	INDEL	*
	Chr18	ENSGALG00000007971	SUMO2	SNP
	Chr18	ENSGALG00000007974	NUP85	SNP
	Chr18	ENSGALG00000008034	CASKIN2	SNP
	Chr19	ENSGALG00000003211	POLDIP2		INDEL
	Chr19	ENSGALG00000023757	TMEM199		INDEL
	Chr19	ENSGALG00000003571	KIF12		INDEL
	Chr19	ENSGALG00000003589	VTN		INDEL
	Chr19	ENSGALG00000003595	SARM1	SNP	INDEL	*
	Chr19	ENSGALG00000003604	SLC46A1	SNP	INDEL	*
	Chr19	ENSGALG00000003647	SLC13A2	SNP	INDEL	*
	Chr19	ENSGALG00000003654	FOXN1	SNP	INDEL	*
	Chr19	ENSGALG00000027703	Novel		INDEL
	Chr19	ENSGALG00000003766	KIAA0100		INDEL
	Chr19	ENSGALG00000003772	SDF2		INDEL
	Chr19	ENSGALG00000000146	SUPT6H		INDEL
	Chr19	ENSGALG00000026315	RAB34		INDEL
	Chr19	ENSGALG00000003966	RPL23A		INDEL
	Chr19	ENSGALG00000025593	Novel		INDEL
	Chr19	ENSGALG00000026488	Novel		INDEL
	Chr19	ENSGALG00000003973	TLCD1		INDEL
	Chr19	ENSGALG00000003979	NEK8		INDEL
	Chr19	ENSGALG00000003987	TRAF4		INDEL
	Chr19	ENSGALG00000028503	Novel		INDEL
	Chr19	ENSGALG00000014182	ADORA2B		INDEL
	Chr19	ENSGALG00000023686	ZSWIM7		INDEL
	Chr19	ENSGALG00000004416	TTC19	SNP
	Chr19	ENSGALG00000004477	NCOR1	SNP	INDEL	*
	Chr19	ENSGALG00000004492	PIGL	SNP	INDEL	*
	Chr21	ENSGALG00000002390	CA6		INDEL
	Chr21	ENSGALG00000002466	Novel		INDEL
	Chr24	ENSGALG00000014368	APOA5		INDEL
	Chr24	ENSGALG00000007109	aPOA4		INDEL
	Chr24	ENSGALG00000007114	APOA1		INDEL
	Chr24	ENSGALG00000007144	Novel		INDEL
	Chr24	ENSGALG00000007314	DSCAML1		INDEL
	Chr24	ENSGALG00000024033	PHLDB1	SNP	INDEL	*
	Chr24	ENSGALG00000007833	TTC12		INDEL
	Chr24	ENSGALG00000007839	NCAM1		INDEL
	Chr24	ENSGALG00000007904	DLAT		INDEL
	Chr24	ENSGALG00000007929	DIXDC1		INDEL
	Chr26	ENSGALG00000024286	Novel	SNP
	Chr26	ENSGALG00000019751	MICAL1	SNP
	Chr26	ENSGALG00000000954	SMPD2	SNP
	Chr26	ENSGALG00000000953	TEAD3	SNP
	Chr26	ENSGALG00000006370	TULP1	SNP
	Chr26	ENSGALG00000000947	FKBP51	SNP	INDEL	*
	Chr26	ENSGALG00000000900	CLPS	SNP	INDEL	*
	Chr26	ENSGALG00000000897	LHFPL5	SNP	INDEL	*
	Chr26	ENSGALG00000000890	SRPK1	SNP	INDEL	*
	Chr26	ENSGALG00000000844	SLC26A8	SNP	INDEL	*
	Chr26	ENSGALG00000019759	MAPK14	SNP	INDEL	*
	Chr26	ENSGALG00000000826	MAPK13	SNP	INDEL	*
	Chr26	ENSGALG00000000776	BRPF3	SNP	INDEL	*
	Chr26	ENSGALG00000000753	TBC1D22B	SNP
	Chr26	ENSGALG00000000742	PIM1	SNP
	Chr26	ENSGALG00000000730	CACNA1S	SNP
	Chr26	ENSGALG00000000628	KIF21B	SNP	INDEL	*
	Chr26	ENSGALG00000000616	ELF3	SNP	INDEL	*
	Chr26	ENSGALG00000027866	Novel	SNP	INDEL	*
	Chr26	ENSGALG00000000607	GPR37L1	SNP	INDEL	*
	Chr26	ENSGALG00000000606	ARL8A	SNP	INDEL	*
	Chr26	ENSGALG00000000584	Novel		INDEL
	Chr26	ENSGALG00000000568	LGR6		INDEL
	Chr26	ENSGALG00000002675	SCUBE3	SNP
	Chr28	ENSGALG00000003527	ARRDC2	SNP
	Chr28	ENSGALG00000024264	C19orf45	SNP
	Chr28	ENSGALG00000003561	PEX11G	SNP
	Chr28	ENSGALG00000027696	Novel	SNP
	Chr28	ENSGALG00000003572	Novel		INDEL
	Chr28	ENSGALG00000003579	INSR	SNP	INDEL	*
	Chr28	ENSGALG00000003959	AP1M1	SNP
	Chr28	ENSGALG00000003978	CIB3	SNP
	Chr28	ENSGALG00000028851	RAB8A	SNP
	Chr28	ENSGALG00000002563	TPM4	SNP
	Chr28	ENSGALG00000004200	DPP9		INDEL
	Chr28	ENSGALG00000004252	Novel		INDEL
	Chr28	ENSGALG00000004263	C28H19ORF10		INDEL
	Chr28	ENSGALG00000004266	TNFAIP8L1		INDEL
	Chr28	ENSGALG00000028768	Novel		INDEL
