# Supplementary material for: Genome-wide characterization of genetic variants and putative regions under selection in meat and egg-type chicken lines
Source: BMC Genomics. 2018 Jan 25;19:83. doi: 10.1186/s12864-018-4444-0 (PMC5785814; doi:10.1186/s12864-018-4444-0)
Supplement: Supplementary file 6 — An excel file with enrichment analysis results including the enriched GO terms from genes located in top 1% regions under selection (SNP dataset). The enrichment analysis was performed with GeneMANIA prediction server considering human database. (XLSX 9 kb) [file 12864_2018_4444_MOESM6_ESM.xlsx]

## Sheet: Additional File 6
	Additional file 6: Enrichment analysis results including enriched GO terms from genes located in top 1% regions under selection (SNP dataset).
	Pathways	Q-value (FDR test)	Number of genes	GO term
	muscle system process	0.095*	13	GO:0003012
	negative regulation of ion transport	0.095*	6	GO:0043271
	sarcolemma	0.208	5	GO:0042383
	T-tubule	0.219	4	GO:0030315
	cAMP-mediated signaling	0.239	5	GO:0019933
	internal peptidyl-lysine acetylation	0.239	8	GO:0018393
	muscle contraction	0.239	11	GO:0006936
	histone acetylation	0.239	8	GO:0016573
	internal protein amino acid acetylation	0.241	8	GO:0006475
	peptidyl-lysine acetylation	0.241	8	GO:0018394
	*Significant results considering Q-value < 0.1.
