# Supplementary material for: Genome-wide characterization of genetic variants and putative regions under selection in meat and egg-type chicken lines
Source: BMC Genomics. 2018 Jan 25;19:83. doi: 10.1186/s12864-018-4444-0 (PMC5785814; doi:10.1186/s12864-018-4444-0)
Supplement: Supplementary file 7 — An excel file with enrichment analysis results including the enriched GO terms from genes located in top 1% regions under selection (INDEL dataset). The enrichment analysis was performed with GeneMANIA prediction server considering human database. (XLSX 9 kb) [file 12864_2018_4444_MOESM7_ESM.xlsx]

## Sheet: Additional File 7
	Additional file 7: Enrichment analysis results including enriched GO terms from genes located in top 1% regions under selection (INDEL dataset).
	Pathways	Q-value (FDR test)	Number of genes	GO term
	very-low-density lipoprotein particle remodeling	0.085*	4	GO:0034372
	triglyceride-rich lipoprotein particle remodeling	0.085*	4	GO:0034370
	protein-lipid complex remodeling	0.085*	5	GO:0034368
	phospholipid binding	0.085*	13	GO:0005543
	macromolecular complex remodeling	0.085*	5	GO:0034367
	plasma lipoprotein particle remodeling	0.085*	5	GO:0034369
	striated muscle cell differentiation	0.093*	9	GO:0051146
	regulation of lipase activity	0.095*	9	GO:0060191
	high-density lipoprotein particle remodeling	0.12	4	GO:0034375
	very-low-density lipoprotein particle	0.132	4	GO:0034361
	*Significant results considering Q-value < 0.1.
