# Supplementary material for: Genome-wide characterization of genetic variants and putative regions under selection in meat and egg-type chicken lines
Source: BMC Genomics. 2018 Jan 25;19:83. doi: 10.1186/s12864-018-4444-0 (PMC5785814; doi:10.1186/s12864-018-4444-0)
Supplement: Supplementary file 8 — An excel file with the intolerant SNPs located within genes under selection (top 1%). (XLSX 11 kb) [file 12864_2018_4444_MOESM8_ESM.xlsx]

## Sheet: Additional File 8
	Additional file 8: Intolerant SNPs located within genes under selection (top 1%).
	GGA	Ensembl gene ID	Gene name	Number of intolerant SNPs	Line
	1	ENSGALG00000012639	MTERF2	1	both lines
	1	ENSGALG00000019300	THL	1	layer1
	2	ENSGALG00000012447	TNS3	1	both lines
	2	ENSGALG00000013054	FASTKD3	1	broiler1
	2	ENSGALG00000016257	OC90	1	broiler1
	2	ENSGALG00000019543	FAM105B	4	broiler1 and both lines
	3	ENSGALG00000009322	NVL	1	broiler1
	3	ENSGALG00000009837	DTL	1	both lines
	3	ENSGALG00000009858	SLC30A1	1	both lines
	3	ENSGALG00000010068	KCNK17	1	both lines
	3	ENSGALG00000010165	TCTE1	1	broiler1
	3	ENSGALG00000020049	KCNK16	1	both lines
	4	ENSGALG00000004079	ENOX2	1	broiler1
	4	ENSGALG00000009714	CBR4	2	layer1 or broiler1
	4	ENSGALG00000023172	novel gene	2	both lines
	5	ENSGALG00000009995	AKAP6	1	broiler1
	7	ENSGALG00000009089	novel gene	2	layer1 or broiler1
	7	ENSGALG00000014270	SCRN3	1	broiler1
	8	ENSGALG00000001951	FAM102B	1	layer1
	8	ENSGALG00000010444	ATPAF1	1	layer1
	8	ENSGALG00000021240	novel gene	5	layer1 and both lines
	8	ENSGALG00000027212	novel gene	1	both lines
	10	ENSGALG00000008164	ADAMTS7	1	broiler1
	14	ENSGALG00000007644	SLX4	2	broiler1 and both lines
	15	ENSGALG00000002964	DHX37	3	both lines
	15	ENSGALG00000005595	HPS4	1	broiler1
	15	ENSGALG00000005614	SRRD	1	layer1
	15	ENSGALG00000008177	NOS1	2	both lines
	18	ENSGALG00000007106	DNAH17	2	layer1 or broiler1
	18	ENSGALG00000007676	EME1	2	both lines
	18	ENSGALG00000007713	CD300A	6	both lines
	18	ENSGALG00000007718	novel gene	2	layer1
	18	ENSGALG00000019757	novel gene	1	both lines
	24	ENSGALG00000024033	PHLDB1	2	broiler1
	26	ENSGALG00000000730	CACNA1S	1	both lines
	26	ENSGALG00000000826	MAPK13	1	layer1
	26	ENSGALG00000019751	MICAL1	1	broiler1
	28	ENSGALG00000003527	ARRDC2	1	broiler1
	28	ENSGALG00000024264	C28H19orf45	2	layer1 or broiler1
	1SNP present exclusively in the layer or in the broiler line (Line-specific SNP).
