# Supplementary material for: Genome-wide characterization of genetic variants and putative regions under selection in meat and egg-type chicken lines
Source: BMC Genomics. 2018 Jan 25;19:83. doi: 10.1186/s12864-018-4444-0 (PMC5785814; doi:10.1186/s12864-018-4444-0)
Supplement: Supplementary file 9 — An excel file with the SNP validation comparison results showing the number and percentages of SNPs with same position (POS-CONC) and genotype (GEN-CONC) from broiler and layer chickens of NGS and chip dataset. (XLSX 9 kb) [file 12864_2018_4444_MOESM9_ESM.xlsx]

## Sheet: Additional File 9
	Additional file 9: Number and percentages of SNPs with same position (POS-CONC)
	and genotype (GEN-CONC) from broiler and layer chickens of NGS and chip dataset.
	Chicken line	SNP type	Chip dataset (n)	POS-CONC (%)	GEN-CONC (%)1
	Layer	Homozygous	443350	381,329 (86.01)	377,854 (99.08)
		Heterozygous	132249	130,186 (98.44)	125,962 (96.75)
		TOTAL	575599	511,532 (88.87)	503,816 (98.49)
	Broiler	Homozygous	404763	342,804 (84.69)	338,743 (98.81)
		Heterozygous	169719	166,476 (98.08)	162,259 (97.46)
		TOTAL	574482	510,259 (88.82)	501,002 (98.18)
	1Percentage based on POS-CONC SNPs.
